# Supplementary material for: DDRGK1, a crucial player of ufmylation system, is indispensable for autophagic degradation by regulating lysosomal function
Source: Cell Death Dis. 2021 Apr 20;12(5):416. doi: 10.1038/s41419-021-03694-9 (PMC8058061; doi:10.1038/s41419-021-03694-9)
Supplement: Supplementary file 2 — Table S1 [file 41419_2021_3694_MOESM2_ESM.xlsx]

## Sheet: Sheet1
Table S1. Primer sequences for mRNAs
Gene	Forward primer	Reverse primer
DDRGK1	GAAGCCAGCAGAAGTTCACC	GAAGCCGTTCCTCTTCCTTC
Ufl1	GTTGCTTTCTTCCTGCGTTC	ACACGGTTGTGGTGAGTGAA
C53/LZAP	ATGAGATCGACTGGGGTGAC	AGCCTCAGTTCCTGTCTCCA
Bcl-2	ATGCCTTTGTGGAACTATATGGC	GGTATGCACCCAGAGTGATGC
Noxa	GGCAGAGCTACCACCTGAGT	TTGAGCACACTCGTCCTTCA
Bim	TGCAGAGGATGATTGCTGAC	GATCAGCTCGGGCACTTTAG
Bak	AAAATGGCATCTGGACAAGG	AAGATGCTGTTGGGTTCCAG
SQSTM1	ATGTGGAACATGGAGGGAAGA	GGAGTTCACCTGTAGATGGGT
Snap29	TTCGACGATGACGTGGAAGAG	GGTACTGCTGCCTGTCAATGG
Stx17	TCAAAGTGGCAGGAATTGCAG	AATTTTCCACCTGTGAAGCCTAA
Vamp8	AGTGGGAGTGCCGGAAATG	TGAAGTGTTCAGACGTGGCTT
β-Actin	GACCTCTATGCCAACACAGT	AGTACTTGCGCTCAGGAGGA
