# Supplementary material for: DDRGK1, a crucial player of ufmylation system, is indispensable for autophagic degradation by regulating lysosomal function
Source: Cell Death Dis. 2021 Apr 20;12(5):416. doi: 10.1038/s41419-021-03694-9 (PMC8058061; doi:10.1038/s41419-021-03694-9)
Supplement: Supplementary file 3 — Table S2 [file 41419_2021_3694_MOESM3_ESM.xlsx]

## Sheet: Sheet1
Table S2. siRNA oligonucleotides used for RNA interference
Gene	Sense	Antisense
Negative control	UUCUCCGAACGUGUCACGUTT	ACGUGACACGUUCGGAGAATT
Atg7-1	GGAGCAUGCCUAUGAUGAUTT	AUCAUCAUAGGCAUGCUCCTT
Atg7-2	GCUAGAGACGUGACACAUATT	UAUGUGUCACGUCUCUAGCTT
Atg7-3	GCGUCAGACAUGUCACCUUTT	AAGGUGACAUGUCUGACGCTT
