# Supplementary material for: DDRGK1, a crucial player of ufmylation system, is indispensable for autophagic degradation by regulating lysosomal function
Source: Cell Death Dis. 2021 Apr 20;12(5):416. doi: 10.1038/s41419-021-03694-9 (PMC8058061; doi:10.1038/s41419-021-03694-9)
Supplement: Supplementary file 4 — Table S3 [file 41419_2021_3694_MOESM4_ESM.xlsx]

## Sheet: Sheet1
Table S3. Summary of all differential expressed proteins
Accession	Name	Diff_state	exp:ctrl	PVal exp:ctrl
sp|Q8VDD5|MYH9_MOUSE	Myosin-9 OS=Mus musculus GN=Myh9 PE=1 SV=4	up	1.72813	0.0033714
sp|E9Q555|RN213_MOUSE	E3 ubiquitin-protein ligase RNF213 OS=Mus musculus GN=Rnf213 PE=1 SV=1	up	2.12543	3.68773e-07
sp|Q80X90|FLNB_MOUSE	Filamin-B OS=Mus musculus GN=Flnb PE=1 SV=3	up	1.99391	5.59487e-07
sp|Q68FD5|CLH1_MOUSE	Clathrin heavy chain 1 OS=Mus musculus GN=Cltc PE=1 SV=3	up	1.70921	3.4348e-06
tr|Q71LX8|Q71LX8_MOUSE	Heat shock protein 84b OS=Mus musculus GN=Hsp90ab1 PE=1 SV=1	up	2.05928	0.0224827
sp|P19096|FAS_MOUSE	Fatty acid synthase OS=Mus musculus GN=Fasn PE=1 SV=2	up	2.05417	5.9453e-05
tr|Q9DC41|Q9DC41_MOUSE	Putative uncharacterized protein OS=Mus musculus GN=Hspa5 PE=2 SV=1	up	2.95334	4.88396e-08
tr|Q91V38|Q91V38_MOUSE	Heat shock protein 90, beta (Grp94), member 1 OS=Mus musculus GN=Hsp90b1 PE=2 SV=1	up	2.42647	2.14523e-08
sp|P27773|PDIA3_MOUSE	Protein disulfide-isomerase A3 OS=Mus musculus GN=Pdia3 PE=1 SV=2	up	2.1029	6.99677e-05
sp|Q99PV0|PRP8_MOUSE	Pre-mRNA-processing-splicing factor 8 OS=Mus musculus GN=Prpf8 PE=1 SV=2	down	0.60605	0.00138509
sp|P52480|KPYM_MOUSE	Pyruvate kinase PKM OS=Mus musculus GN=Pkm PE=1 SV=4	up	3.18784	2.06767e-06
tr|Q5FW97|Q5FW97_MOUSE	Alpha-enolase OS=Mus musculus GN=EG433182 PE=1 SV=1	up	2.53865	0.000950056
sp|Q6P5E4|UGGG1_MOUSE	UDP-glucose:glycoprotein glucosyltransferase 1 OS=Mus musculus GN=Uggt1 PE=1 SV=4	up	2.04012	0.00170291
tr|L7N451|L7N451_MOUSE	Interferon-induced very large GTPase 1 OS=Mus musculus GN=Gvin1 PE=1 SV=1	up	1.93279	3.26089e-06
tr|Q3THC3|Q3THC3_MOUSE	Protein disulfide-isomerase OS=Mus musculus GN=P4hb PE=2 SV=1	up	3.32823	1.38965e-05
tr|A0A0A0MQF6|A0A0A0MQF6_MOUSE	Glyceraldehyde-3-phosphate dehydrogenase OS=Mus musculus GN=Gapdh PE=1 SV=1	up	3.29427	0.00361305
tr|Q3V117|Q3V117_MOUSE	ATP-citrate synthase OS=Mus musculus GN=Acly PE=1 SV=1	up	1.64643	0.00121238
sp|P63038|CH60_MOUSE	60 kDa heat shock protein, mitochondrial OS=Mus musculus GN=Hspd1 PE=1 SV=1	up	2.22192	0.000766487
sp|Q9WTI7|MYO1C_MOUSE	Unconventional myosin-Ic OS=Mus musculus GN=Myo1c PE=1 SV=2	down	0.644281	0.00959945
sp|Q9JIF7|COPB_MOUSE	Coatomer subunit beta OS=Mus musculus GN=Copb1 PE=1 SV=1	up	1.51686	0.0100608
sp|Q5SWU9|ACACA_MOUSE	Acetyl-CoA carboxylase 1 OS=Mus musculus GN=Acaca PE=1 SV=1	up	1.70139	0.00160037
tr|A2AVJ7|A2AVJ7_MOUSE	Ribosome-binding protein 1 OS=Mus musculus GN=Rrbp1 PE=1 SV=1	up	1.75626	0.000304172
tr|Q3TJK3|Q3TJK3_MOUSE	Putative uncharacterized protein OS=Mus musculus GN=Serpinh1 PE=2 SV=1	up	1.82601	0.0378876
tr|B9EKJ7|B9EKJ7_MOUSE	Tankyrase 1 binding protein 1 OS=Mus musculus GN=Tnks1bp1 PE=2 SV=1	down	0.613785	0.0101614
sp|P38647|GRP75_MOUSE	Stress-70 protein, mitochondrial OS=Mus musculus GN=Hspa9 PE=1 SV=3	up	1.6725	0.0225377
tr|Q8C3V4|Q8C3V4_MOUSE	Signal transducer and activator of transcription OS=Mus musculus GN=Stat1 PE=1 SV=1	up	1.55243	0.0383465
tr|Q8CD23|Q8CD23_MOUSE	Putative uncharacterized protein OS=Mus musculus GN=Ncl PE=2 SV=1	up	1.80093	2.62656e-05
tr|Q4FJV4|Q4FJV4_MOUSE	Annexin OS=Mus musculus GN=Anxa1 PE=1 SV=1	down	0.51212	0.016978
sp|P09411|PGK1_MOUSE	Phosphoglycerate kinase 1 OS=Mus musculus GN=Pgk1 PE=1 SV=4	up	2.31256	0.0237739
tr|Q80Y52|Q80Y52_MOUSE	Heat shock protein 90, alpha (Cytosolic), class A member 1 OS=Mus musculus GN=Hsp90aa1 PE=1 SV=2	up	1.78643	0.0126917
tr|Q542G9|Q542G9_MOUSE	Annexin OS=Mus musculus GN=Anxa2 PE=1 SV=1	down	0.655408	0.0369855
sp|Q8BHN3|GANAB_MOUSE	Neutral alpha-glucosidase AB OS=Mus musculus GN=Ganab PE=1 SV=1	up	1.77209	0.00414964
sp|Q61768|KINH_MOUSE	Kinesin-1 heavy chain OS=Mus musculus GN=Kif5b PE=1 SV=3	up	1.71209	0.0241701
tr|Q3U7A2|Q3U7A2_MOUSE	Putative uncharacterized protein OS=Mus musculus GN=Ifit1 PE=2 SV=1	up	2.51951	9.88895e-05
sp|P11087|CO1A1_MOUSE	Collagen alpha-1(I) chain OS=Mus musculus GN=Col1a1 PE=1 SV=4	down	0.178888	6.45777e-11
sp|Q01320|TOP2A_MOUSE	DNA topoisomerase 2-alpha OS=Mus musculus GN=Top2a PE=1 SV=2	down	0.551971	0.00336062
tr|E9PX70|E9PX70_MOUSE	Collagen alpha-1(XII) chain OS=Mus musculus GN=Col12a1 PE=1 SV=1	down	0.454482	5.79403e-08
sp|Q9JKR6|HYOU1_MOUSE	Hypoxia up-regulated protein 1 OS=Mus musculus GN=Hyou1 PE=1 SV=1	up	1.66086	0.000177724
tr|Q5FWB7|Q5FWB7_MOUSE	Fructose-bisphosphate aldolase OS=Mus musculus GN=Aldoa PE=1 SV=1	up	1.68539	0.00102162
sp|Q6Q899|DDX58_MOUSE	Probable ATP-dependent RNA helicase DDX58 OS=Mus musculus GN=Ddx58 PE=1 SV=2	up	1.82939	0.00758034
sp|Q9WU78|PDC6I_MOUSE	Programmed cell death 6-interacting protein OS=Mus musculus GN=Pdcd6ip PE=1 SV=3	up	1.53704	0.00276599
sp|P40142|TKT_MOUSE	Transketolase OS=Mus musculus GN=Tkt PE=1 SV=1	up	1.83611	0.00378651
tr|B7ZWC4|B7ZWC4_MOUSE	Insulin-like growth factor 2 receptor OS=Mus musculus GN=Igf2r PE=2 SV=1	up	1.54543	0.00826266
tr|Q564E2|Q564E2_MOUSE	L-lactate dehydrogenase OS=Mus musculus GN=Ldha PE=1 SV=1	up	2.95873	0.000395745
tr|Q3UWP8|Q3UWP8_MOUSE	Putative uncharacterized protein (Fragment) OS=Mus musculus GN=Calr PE=2 SV=1	up	1.69455	2.94531e-05
sp|P48036|ANXA5_MOUSE	Annexin A5 OS=Mus musculus GN=Anxa5 PE=1 SV=1	up	1.56609	0.0163756
tr|Q3TUE2|Q3TUE2_MOUSE	Putative uncharacterized protein (Fragment) OS=Mus musculus GN=Col1a2 PE=2 SV=1	down	0.202682	4.17464e-08
sp|Q61553|FSCN1_MOUSE	Fascin OS=Mus musculus GN=Fscn1 PE=1 SV=4	down	0.593377	0.00190937
tr|Q3THL7|Q3THL7_MOUSE	Putative uncharacterized protein OS=Mus musculus GN=Vdac1 PE=2 SV=1	up	1.75769	0.0195145
tr|F8VQJ3|F8VQJ3_MOUSE	Laminin subunit gamma-1 OS=Mus musculus GN=Lamc1 PE=1 SV=1	down	0.653117	0.00148223
tr|G3X9V2|G3X9V2_MOUSE	Catenin (Cadherin associated protein), delta 1, isoform CRA_a OS=Mus musculus GN=Ctnnd1 PE=1 SV=1	down	0.622381	0.0122859
tr|Q5RKP4|Q5RKP4_MOUSE	Dolichyl-diphosphooligosaccharide--protein glycosyltransferase subunit 1 (Fragment) OS=Mus musculus GN=Rpn1 PE=2 SV=1	up	1.7451	0.00322434
sp|P35700|PRDX1_MOUSE	Peroxiredoxin-1 OS=Mus musculus GN=Prdx1 PE=1 SV=1	up	1.6717	0.0141132
tr|Q3UHZ3|Q3UHZ3_MOUSE	DNA (cytosine-5)-methyltransferase OS=Mus musculus GN=Dnmt1 PE=2 SV=1	down	0.615232	0.0153856
sp|B2RXS4|PLXB2_MOUSE	Plexin-B2 OS=Mus musculus GN=Plxnb2 PE=1 SV=1	down	0.656473	0.00353501
tr|Q3UMS6|Q3UMS6_MOUSE	Putative uncharacterized protein OS=Mus musculus GN=Xdh PE=2 SV=1	up	1.66063	0.00789093
tr|Q8C338|Q8C338_MOUSE	Isocitrate dehydrogenase [NADP] OS=Mus musculus GN=Idh1 PE=2 SV=1	up	2.77713	0.00772702
tr|Q3TGU7|Q3TGU7_MOUSE	Proliferation-associated 2G4 OS=Mus musculus GN=Pa2g4 PE=2 SV=1	up	1.912	0.0204505
sp|O35074|PTGIS_MOUSE	Prostacyclin synthase OS=Mus musculus GN=Ptgis PE=1 SV=1	up	1.5382	0.00524212
tr|Q5SUC3|Q5SUC3_MOUSE	Calnexin OS=Mus musculus GN=Canx PE=1 SV=1	up	1.74201	1.27427e-05
sp|P17751|TPIS_MOUSE	Triosephosphate isomerase OS=Mus musculus GN=Tpi1 PE=1 SV=4	up	1.83027	0.0135368
sp|P50516|VATA_MOUSE	V-type proton ATPase catalytic subunit A OS=Mus musculus GN=Atp6v1a PE=1 SV=2	up	1.71032	0.0145171
sp|Q9Z277|BAZ1B_MOUSE	Tyrosine-protein kinase BAZ1B OS=Mus musculus GN=Baz1b PE=1 SV=2	down	0.497112	0.000550852
tr|Q8BVK3|Q8BVK3_MOUSE	Putative uncharacterized protein (Fragment) OS=Mus musculus GN=Uap1l1 PE=2 SV=1	up	2.01066	0.0147353
tr|Q4KML7|Q4KML7_MOUSE	Ezrin OS=Mus musculus GN=Ezr PE=1 SV=1	down	0.362718	0.00462316
sp|Q99KQ4|NAMPT_MOUSE	Nicotinamide phosphoribosyltransferase OS=Mus musculus GN=Nampt PE=1 SV=1	up	1.65569	0.00264309
tr|Q3TG37|Q3TG37_MOUSE	Na(+)/H(+) exchange regulatory cofactor NHE-RF OS=Mus musculus GN=Slc9a3r1 PE=2 SV=1	down	0.641029	0.00377163
tr|Q3UCD9|Q3UCD9_MOUSE	Cathepsin D OS=Mus musculus GN=Ctsd PE=1 SV=1	down	0.447069	0.0360812
sp|P27046|MA2A1_MOUSE	Alpha-mannosidase 2 OS=Mus musculus GN=Man2a1 PE=1 SV=2	up	1.71728	0.00938412
tr|A2A7A7|A2A7A7_MOUSE	GDH/6PGL endoplasmic bifunctional protein OS=Mus musculus GN=H6pd PE=1 SV=1	up	1.79435	0.0386773
sp|Q61107|GBP4_MOUSE	Guanylate-binding protein 4 OS=Mus musculus GN=Gbp4 PE=1 SV=1	up	2.00641	2.21892e-05
tr|D2CGM5|D2CGM5_MOUSE	Melanoma differentiation-associated protein 5 OS=Mus musculus GN=Ifih1 PE=2 SV=1	up	1.76618	0.0211974
sp|G5E870|TRIPC_MOUSE	E3 ubiquitin-protein ligase TRIP12 OS=Mus musculus GN=Trip12 PE=1 SV=1	down	0.63228	0.00863023
tr|Q3UVJ2|Q3UVJ2_MOUSE	Adenylyl cyclase-associated protein OS=Mus musculus GN=Cap1 PE=2 SV=1	up	1.68346	0.0180842
tr|E9PV48|E9PV48_MOUSE	Protein Ifit3b OS=Mus musculus GN=Ifit3b PE=1 SV=1	up	2.68444	6.01117e-06
sp|P23492|PNPH_MOUSE	Purine nucleoside phosphorylase OS=Mus musculus GN=Pnp PE=1 SV=2	up	1.54278	0.0388827
tr|Q5RKP0|Q5RKP0_MOUSE	Vat1 protein (Fragment) OS=Mus musculus GN=Vat1 PE=2 SV=1	up	1.7619	0.00401913
sp|Q07797|LG3BP_MOUSE	Galectin-3-binding protein OS=Mus musculus GN=Lgals3bp PE=1 SV=1	down	0.480344	0.00245477
tr|Q99J29|Q99J29_MOUSE	Serine carboxypeptidase 1 OS=Mus musculus GN=Scpep1 PE=2 SV=1	up	1.6747	0.019376
sp|Q60930|VDAC2_MOUSE	Voltage-dependent anion-selective channel protein 2 OS=Mus musculus GN=Vdac2 PE=1 SV=2	up	2.72365	0.000928645
tr|Q4FK49|Q4FK49_MOUSE	Inorganic pyrophosphatase OS=Mus musculus GN=Ppa1 PE=1 SV=1	up	1.77443	0.00028872
sp|Q3UZ39|LRRF1_MOUSE	Leucine-rich repeat flightless-interacting protein 1 OS=Mus musculus GN=Lrrfip1 PE=1 SV=2	up	1.91674	0.0266308
tr|Q9D2V3|Q9D2V3_MOUSE	Putative uncharacterized protein OS=Mus musculus GN=Grn PE=2 SV=2	up	2.28408	0.0341839
sp|Q8BH64|EHD2_MOUSE	EH domain-containing protein 2 OS=Mus musculus GN=Ehd2 PE=1 SV=1	down	0.429456	0.000355965
sp|Q3UIR3|DTX3L_MOUSE	E3 ubiquitin-protein ligase DTX3L OS=Mus musculus GN=Dtx3l PE=1 SV=1	up	1.9807	0.0231982
tr|Q9QXJ2|Q9QXJ2_MOUSE	Signal transducer and activator of transcription OS=Mus musculus GN=Stat2 PE=1 SV=1	up	1.96168	0.011563
tr|Q8BKY2|Q8BKY2_MOUSE	Putative uncharacterized protein OS=Mus musculus GN=Col3a1 PE=2 SV=1	down	0.180297	4.94023e-06
tr|Q3TS44|Q3TS44_MOUSE	Proteasome subunit alpha type OS=Mus musculus GN=Psma1 PE=1 SV=1	up	1.75407	0.0367206
tr|Q3UWS9|Q3UWS9_MOUSE	Putative uncharacterized protein (Fragment) OS=Mus musculus GN=Prdx5 PE=2 SV=1	up	1.66652	0.0434983
tr|Q3U8D2|Q3U8D2_MOUSE	Putative uncharacterized protein OS=Mus musculus GN=St13 PE=2 SV=1	up	2.15089	0.0091503
sp|Q9Z0E6|GBP2_MOUSE	Guanylate-binding protein 1 OS=Mus musculus GN=Gbp2 PE=1 SV=1	up	1.65636	0.0193407
sp|Q3U962|CO5A2_MOUSE	Collagen alpha-2(V) chain OS=Mus musculus GN=Col5a2 PE=1 SV=1	down	0.562404	0.00523078
sp|P21981|TGM2_MOUSE	Protein-glutamine gamma-glutamyltransferase 2 OS=Mus musculus GN=Tgm2 PE=1 SV=4	down	0.655925	0.000700843
tr|Q3UFV9|Q3UFV9_MOUSE	DnaJ (Hsp40) homolog, subfamily C, member 3 OS=Mus musculus GN=Dnajc3 PE=1 SV=1	up	1.68189	0.0113533
sp|Q9QZE7|TSNAX_MOUSE	Translin-associated protein X OS=Mus musculus GN=Tsnax PE=1 SV=1	up	1.69379	0.0364655
sp|Q3TKT4|SMCA4_MOUSE	Transcription activator BRG1 OS=Mus musculus GN=Smarca4 PE=1 SV=1	down	0.6552	0.0442399
tr|S4R1L5|S4R1L5_MOUSE	Baculoviral IAP repeat-containing protein 6 OS=Mus musculus GN=Birc6 PE=1 SV=1	up	1.52419	0.0204643
sp|Q99PG2|OGFR_MOUSE	Opioid growth factor receptor OS=Mus musculus GN=Ogfr PE=1 SV=1	up	1.51719	0.040439
tr|Q3TX38|Q3TX38_MOUSE	Voltage-dependent anion-selective channel protein 3 OS=Mus musculus GN=Vdac3 PE=1 SV=1	up	1.67722	0.0145077
sp|Q9Z2F2|OASL2_MOUSE	2'-5'-oligoadenylate synthase-like protein 2 OS=Mus musculus GN=Oasl2 PE=1 SV=2	up	1.57526	0.00706082
sp|Q4VA53|PDS5B_MOUSE	Sister chromatid cohesion protein PDS5 homolog B OS=Mus musculus GN=Pds5b PE=1 SV=1	down	0.415989	0.00095166
sp|Q8BFR4|GNS_MOUSE	N-acetylglucosamine-6-sulfatase OS=Mus musculus GN=Gns PE=1 SV=1	up	1.79753	0.00489048
sp|Q80YX1|TENA_MOUSE	Tenascin OS=Mus musculus GN=Tnc PE=1 SV=1	down	0.612963	0.000349515
tr|A0A0R4J1H6|A0A0R4J1H6_MOUSE	Golgin subfamily A member 3 OS=Mus musculus GN=Golga3 PE=4 SV=1	up	1.70091	0.0194243
tr|Q3U518|Q3U518_MOUSE	Protein kinase C substrate 80K-H, isoform CRA_b OS=Mus musculus GN=Prkcsh PE=2 SV=1	up	1.64894	0.042016
tr|Q99K58|Q99K58_MOUSE	Fibulin 2 OS=Mus musculus GN=Fbln2 PE=2 SV=1	down	0.591236	0.0295198
sp|Q02257|PLAK_MOUSE	Junction plakoglobin OS=Mus musculus GN=Jup PE=1 SV=3	down	0.544969	0.0115562
sp|Q9D2R0|AACS_MOUSE	Acetoacetyl-CoA synthetase OS=Mus musculus GN=Aacs PE=1 SV=1	up	1.7629	0.0260892
sp|Q9D379|HYEP_MOUSE	Epoxide hydrolase 1 OS=Mus musculus GN=Ephx1 PE=1 SV=2	up	1.9162	0.000309552
tr|Q9DD05|Q9DD05_MOUSE	Delta-aminolevulinic acid dehydratase OS=Mus musculus GN=Alad PE=2 SV=1	down	0.631705	0.0271363
sp|Q64511|TOP2B_MOUSE	DNA topoisomerase 2-beta OS=Mus musculus GN=Top2b PE=1 SV=2	down	0.60568	0.00936199
sp|Q8BLN5|ERG7_MOUSE	Lanosterol synthase OS=Mus musculus GN=Lss PE=1 SV=2	up	1.92669	0.0213983
tr|Q9JHF5|Q9JHF5_MOUSE	V-type proton ATPase subunit a OS=Mus musculus GN=Tcirg1 PE=1 SV=1	up	1.71129	0.0473437
tr|Q0VGQ1|Q0VGQ1_MOUSE	Hydroxysteroid (17-beta) dehydrogenase 12 OS=Mus musculus GN=Hsd17b12 PE=2 SV=1	up	1.77701	0.00354823
tr|Q69ZN1|Q69ZN1_MOUSE	MKIAA1252 protein (Fragment) OS=Mus musculus GN=Sgpl1 PE=2 SV=1	up	1.59908	0.00143701
tr|E9QL31|E9QL31_MOUSE	Disabled homolog 2 OS=Mus musculus GN=Dab2 PE=1 SV=1	down	0.658694	0.0426648
tr|Q9D066|Q9D066_MOUSE	Putative uncharacterized protein OS=Mus musculus GN=Impa1 PE=2 SV=1	up	1.60626	0.0114656
tr|Q3U8F7|Q3U8F7_MOUSE	Putative uncharacterized protein OS=Mus musculus GN=Npc2 PE=2 SV=1	up	1.60951	0.0163132
sp|Q3UA06|PCH2_MOUSE	Pachytene checkpoint protein 2 homolog OS=Mus musculus GN=Trip13 PE=1 SV=1	up	1.58648	0.0427737
sp|P10852|4F2_MOUSE	4F2 cell-surface antigen heavy chain OS=Mus musculus GN=Slc3a2 PE=1 SV=1	down	0.640386	0.0219537
tr|Q4FJN9|Q4FJN9_MOUSE	Farnesyl pyrophosphate synthase OS=Mus musculus GN=Fdps PE=1 SV=1	up	2.41818	0.00197939
sp|P11881|ITPR1_MOUSE	Inositol 1,4,5-trisphosphate receptor type 1 OS=Mus musculus GN=Itpr1 PE=1 SV=2	down	0.540545	0.0115223
sp|P51863|VA0D1_MOUSE	V-type proton ATPase subunit d 1 OS=Mus musculus GN=Atp6v0d1 PE=1 SV=2	up	1.65706	0.00182956
tr|Q56A15|Q56A15_MOUSE	Cytochrome c OS=Mus musculus GN=Cycs PE=2 SV=1	up	2.65932	0.0432742
tr|B1AWB9|B1AWB9_MOUSE	Collagen alpha-1(V) chain OS=Mus musculus GN=Col5a1 PE=1 SV=1	down	0.354751	0.00185247
tr|E9Q983|E9Q983_MOUSE	Supervillin OS=Mus musculus GN=Svil PE=1 SV=1	down	0.653415	0.0429566
tr|Q9CZU7|Q9CZU7_MOUSE	Putative uncharacterized protein OS=Mus musculus GN=Lamp2 PE=2 SV=1	up	2.48675	0.00604407
tr|H7BWY4|H7BWY4_MOUSE	Disks large homolog 1 OS=Mus musculus GN=Dlg1 PE=1 SV=1	down	0.661869	0.0233322
sp|Q99JT9|MTND_MOUSE	1,2-dihydroxy-3-keto-5-methylthiopentene dioxygenase OS=Mus musculus GN=Adi1 PE=1 SV=1	down	0.661288	0.0237853
tr|H3BIV5|H3BIV5_MOUSE	A-kinase anchor protein 5 OS=Mus musculus GN=Akap5 PE=1 SV=1	down	0.572512	0.0355193
sp|Q9DCV7|K2C7_MOUSE	Keratin, type II cytoskeletal 7 OS=Mus musculus GN=Krt7 PE=1 SV=1	down	0.492605	0.0117035
sp|Q62148|AL1A2_MOUSE	Retinal dehydrogenase 2 OS=Mus musculus GN=Aldh1a2 PE=1 SV=2	down	0.523685	0.0125245
sp|Q922J9|FACR1_MOUSE	Fatty acyl-CoA reductase 1 OS=Mus musculus GN=Far1 PE=1 SV=1	up	1.67674	0.00501659
tr|Q3U574|Q3U574_MOUSE	Putative uncharacterized protein OS=Mus musculus GN=Timeless PE=2 SV=1	down	0.660136	0.0165866
tr|Q8BK60|Q8BK60_MOUSE	Putative uncharacterized protein OS=Mus musculus GN=Serpinb1a PE=2 SV=1	down	0.387475	0.011107
sp|Q4LDD4|ARAP1_MOUSE	Arf-GAP with Rho-GAP domain, ANK repeat and PH domain-containing protein 1 OS=Mus musculus GN=Arap1 PE=1 SV=2	down	0.483994	0.00393785
tr|A2APF7|A2APF7_MOUSE	Z-DNA-binding protein 1 OS=Mus musculus GN=Zbp1 PE=1 SV=1	up	3.77513	0.00873438
sp|D3YYU8|OBSL1_MOUSE	Obscurin-like protein 1 OS=Mus musculus GN=Obsl1 PE=1 SV=1	down	0.649136	0.0316479
sp|Q04857|CO6A1_MOUSE	Collagen alpha-1(VI) chain OS=Mus musculus GN=Col6a1 PE=1 SV=1	down	0.58601	0.0246681
tr|Q9ESU7|Q9ESU7_MOUSE	Amino acid transporter OS=Mus musculus GN=Slc1a5 PE=1 SV=1	down	0.546614	0.0239116
tr|Q80YQ1|Q80YQ1_MOUSE	Thrombospondin 1 OS=Mus musculus GN=Thbs1 PE=1 SV=1	down	0.431975	0.00503499
tr|Q8C253|Q8C253_MOUSE	Galectin OS=Mus musculus GN=Lgals3 PE=1 SV=1	up	1.5525	0.0148557
tr|Q3UHN1|Q3UHN1_MOUSE	Putative uncharacterized protein OS=Mus musculus GN=Slit3 PE=2 SV=1	down	0.568713	0.0365649
sp|Q8BGF3|WDR92_MOUSE	WD repeat-containing protein 92 OS=Mus musculus GN=Wdr92 PE=1 SV=1	up	2.16428	0.0111867
tr|Q78P93|Q78P93_MOUSE	Acid ceramidase OS=Mus musculus GN=Asah1 PE=1 SV=1	down	0.348036	0.00260786
tr|S4R2D5|S4R2D5_MOUSE	Ubiquitin-like modifier-activating enzyme ATG7 OS=Mus musculus GN=Atg7 PE=1 SV=1	up	1.53818	0.00580062
tr|Q3TND1|Q3TND1_MOUSE	Peptidyl-prolyl cis-trans isomerase OS=Mus musculus GN=Fkbp2 PE=1 SV=1	up	1.80152	0.0130076
sp|O35114|SCRB2_MOUSE	Lysosome membrane protein 2 OS=Mus musculus GN=Scarb2 PE=1 SV=3	up	1.93859	0.0305746
tr|Q5NCU5|Q5NCU5_MOUSE	SPARC OS=Mus musculus GN=Sparc PE=1 SV=1	down	0.482006	0.0212955
tr|D3YUE2|D3YUE2_MOUSE	Procollagen C-endopeptidase enhancer 1 OS=Mus musculus GN=Pcolce PE=1 SV=1	down	0.480803	0.0346882
sp|Q0KL02|TRIO_MOUSE	Triple functional domain protein OS=Mus musculus GN=Trio PE=1 SV=3	down	0.623497	0.00519928
tr|Q3TXH3|Q3TXH3_MOUSE	Lysyl oxidase OS=Mus musculus GN=Lox PE=1 SV=1	down	0.531229	0.0040139
sp|Q8K0C4|CP51A_MOUSE	Lanosterol 14-alpha demethylase OS=Mus musculus GN=Cyp51a1 PE=1 SV=1	down	0.521723	0.0482288
tr|D3YYF2|D3YYF2_MOUSE	Protein polybromo-1 (Fragment) OS=Mus musculus GN=Pbrm1 PE=1 SV=6	down	0.519548	0.0281454
tr|A0A0R4J0S8|A0A0R4J0S8_MOUSE	Uroplakin-3b OS=Mus musculus GN=Upk3b PE=4 SV=1	down	0.606084	0.0166714
tr|Q9DC13|Q9DC13_MOUSE	Lysosomal membrane glycoprotein 1, isoform CRA_a OS=Mus musculus GN=Lamp1 PE=2 SV=1	up	2.14364	0.0372366
tr|B2RXR2|B2RXR2_MOUSE	Phosphatidylinositol 3 kinase, regulatory subunit, polypeptide 4, p150 OS=Mus musculus GN=Pik3r4 PE=2 SV=1	up	1.97914	0.0441556
sp|Q9D071|MMS19_MOUSE	MMS19 nucleotide excision repair protein homolog OS=Mus musculus GN=Mms19 PE=1 SV=1	up	1.60275	0.010363
tr|A2BDX2|A2BDX2_MOUSE	Dolichol-phosphate mannosyltransferase subunit 1 OS=Mus musculus GN=Dpm1 PE=1 SV=1	up	1.7933	0.0440989
tr|Q3KNM9|Q3KNM9_MOUSE	Apoo protein OS=Mus musculus GN=Apoo PE=2 SV=1	up	2.4792	0.0301964
tr|G5E884|G5E884_MOUSE	Non-specific serine/threonine protein kinase OS=Mus musculus GN=Pak1 PE=1 SV=1	down	0.545812	0.0204498
tr|Q542I7|Q542I7_MOUSE	MCG121084 OS=Mus musculus GN=Lamtor3 PE=1 SV=1	up	1.51923	0.0274282
tr|Q545P0|Q545P0_MOUSE	Sodium/potassium-transporting ATPase subunit beta OS=Mus musculus GN=Atp1b1 PE=1 SV=1	down	0.321984	0.0443343
tr|Q3USC0|Q3USC0_MOUSE	Putative uncharacterized protein OS=Mus musculus GN=Heatr3 PE=2 SV=1	down	0.539118	0.014146
sp|Q9DCJ1|LST8_MOUSE	Target of rapamycin complex subunit LST8 OS=Mus musculus GN=Mlst8 PE=1 SV=1	up	7.00663	0.033785
sp|P97770|THUM3_MOUSE	THUMP domain-containing protein 3 OS=Mus musculus GN=Thumpd3 PE=1 SV=1	up	3.23894	0.0383587
tr|D3Z7B5|D3Z7B5_MOUSE	Protein C330027C09Rik OS=Mus musculus GN=C330027C09Rik PE=1 SV=1	down	0.393311	0.0349182
