# Supplementary material for: DDRGK1, a crucial player of ufmylation system, is indispensable for autophagic degradation by regulating lysosomal function
Source: Cell Death Dis. 2021 Apr 20;12(5):416. doi: 10.1038/s41419-021-03694-9 (PMC8058061; doi:10.1038/s41419-021-03694-9)
Supplement: Supplementary file 5 — Table S4 [file 41419_2021_3694_MOESM5_ESM.xlsx]

## Sheet: Sheet1
Table S4. Specific significantly enriched KEGG pathways in DDRGK1-deleted and control groups
#Pathway	Pvalue	Proteins
Protein digestion and absorption	1.10784e-09	sp|P11087|CO1A1_MOUSE;tr|E9PX70|E9PX70_MOUSE;tr|Q3TUE2|Q3TUE2_MOUSE;tr|Q8BKY2|Q8BKY2_MOUSE;sp|Q3U962|CO5A2_MOUSE;sp|P10852|4F2_MOUSE;tr|B1AWB9|B1AWB9_MOUSE;sp|Q04857|CO6A1_MOUSE;tr|Q9ESU7|Q9ESU7_MOUSE;tr|Q545P0|Q545P0_MOUSE
ECM-receptor interaction	8.00327e-06	sp|P11087|CO1A1_MOUSE;tr|Q3TUE2|Q3TUE2_MOUSE;tr|F8VQJ3|F8VQJ3_MOUSE;tr|Q8BKY2|Q8BKY2_MOUSE;sp|Q3U962|CO5A2_MOUSE;sp|Q80YX1|TENA_MOUSE;tr|B1AWB9|B1AWB9_MOUSE;sp|Q04857|CO6A1_MOUSE;tr|Q80YQ1|Q80YQ1_MOUSE
Lysosome	1.3952e-05	sp|Q68FD5|CLH1_MOUSE;sp|Q9JIF7|COPB_MOUSE;tr|B7ZWC4|B7ZWC4_MOUSE;tr|Q3UCD9|Q3UCD9_MOUSE;sp|Q8BFR4|GNS_MOUSE;tr|Q9JHF5|Q9JHF5_MOUSE;tr|Q3U8F7|Q3U8F7_MOUSE;sp|P51863|VA0D1_MOUSE;tr|Q9CZU7|Q9CZU7_MOUSE;tr|Q78P93|Q78P93_MOUSE;sp|O35114|SCRB2_MOUSE;tr|Q9DC13|Q9DC13_MOUSE
Protein processing in endoplasmic reticulum	5.93638e-05	tr|Q71LX8|Q71LX8_MOUSE;tr|Q9DC41|Q9DC41_MOUSE;tr|Q91V38|Q91V38_MOUSE;sp|P27773|PDIA3_MOUSE;sp|Q6P5E4|UGGG1_MOUSE;tr|Q3THC3|Q3THC3_MOUSE;tr|A2AVJ7|A2AVJ7_MOUSE;tr|Q80Y52|Q80Y52_MOUSE;sp|Q8BHN3|GANAB_MOUSE;sp|Q9JKR6|HYOU1_MOUSE;tr|Q3UWP8|Q3UWP8_MOUSE;tr|Q5RKP4|Q5RKP4_MOUSE;tr|Q5SUC3|Q5SUC3_MOUSE;tr|Q3UFV9|Q3UFV9_MOUSE;tr|Q3U518|Q3U518_MOUSE;sp|Q3UA06|PCH2_MOUSE
Carbon fixation in photosynthetic organisms	0.00016076	sp|P52480|KPYM_MOUSE;sp|P09411|PGK1_MOUSE;tr|Q5FWB7|Q5FWB7_MOUSE;sp|P40142|TKT_MOUSE;sp|P17751|TPIS_MOUSE
Biosynthesis of secondary metabolites	0.000349545	sp|P52480|KPYM_MOUSE;tr|Q5FW97|Q5FW97_MOUSE;tr|A0A0A0MQF6|A0A0A0MQF6_MOUSE;tr|Q3V117|Q3V117_MOUSE;sp|P09411|PGK1_MOUSE;tr|Q5FWB7|Q5FWB7_MOUSE;sp|P40142|TKT_MOUSE;tr|Q564E2|Q564E2_MOUSE;tr|Q3UMS6|Q3UMS6_MOUSE;tr|Q8C338|Q8C338_MOUSE;sp|P17751|TPIS_MOUSE;sp|P23492|PNPH_MOUSE;tr|Q9DD05|Q9DD05_MOUSE;sp|Q8BLN5|ERG7_MOUSE;tr|Q9D066|Q9D066_MOUSE;tr|Q4FJN9|Q4FJN9_MOUSE;sp|Q8K0C4|CP51A_MOUSE
Glycolysis / Gluconeogenesis	0.000992013	sp|P52480|KPYM_MOUSE;tr|Q5FW97|Q5FW97_MOUSE;tr|A0A0A0MQF6|A0A0A0MQF6_MOUSE;sp|P09411|PGK1_MOUSE;tr|Q5FWB7|Q5FWB7_MOUSE;tr|Q564E2|Q564E2_MOUSE;sp|P17751|TPIS_MOUSE
Metabolic pathways	0.00266025	sp|P19096|FAS_MOUSE;sp|P52480|KPYM_MOUSE;tr|Q5FW97|Q5FW97_MOUSE;tr|A0A0A0MQF6|A0A0A0MQF6_MOUSE;tr|Q3V117|Q3V117_MOUSE;sp|Q5SWU9|ACACA_MOUSE;sp|P09411|PGK1_MOUSE;sp|Q8BHN3|GANAB_MOUSE;tr|Q5FWB7|Q5FWB7_MOUSE;sp|P40142|TKT_MOUSE;tr|Q564E2|Q564E2_MOUSE;tr|Q5RKP4|Q5RKP4_MOUSE;tr|Q3UHZ3|Q3UHZ3_MOUSE;tr|Q3UMS6|Q3UMS6_MOUSE;tr|Q8C338|Q8C338_MOUSE;sp|O35074|PTGIS_MOUSE;sp|P17751|TPIS_MOUSE;sp|P50516|VATA_…
Amoebiasis	0.00384912	sp|P11087|CO1A1_MOUSE;tr|Q3TUE2|Q3TUE2_MOUSE;tr|F8VQJ3|F8VQJ3_MOUSE;tr|Q8BKY2|Q8BKY2_MOUSE;sp|Q3U962|CO5A2_MOUSE;tr|B1AWB9|B1AWB9_MOUSE;tr|Q8BK60|Q8BK60_MOUSE
N-Glycan biosynthesis	0.00595531	sp|Q8BHN3|GANAB_MOUSE;tr|Q5RKP4|Q5RKP4_MOUSE;sp|P27046|MA2A1_MOUSE;tr|A2BDX2|A2BDX2_MOUSE
Plant-pathogen interaction	0.00701815	tr|Q71LX8|Q71LX8_MOUSE;tr|Q91V38|Q91V38_MOUSE;tr|Q80Y52|Q80Y52_MOUSE
Microbial metabolism in diverse environments	0.00898889	sp|P52480|KPYM_MOUSE;tr|Q5FW97|Q5FW97_MOUSE;tr|A0A0A0MQF6|A0A0A0MQF6_MOUSE;tr|Q3V117|Q3V117_MOUSE;sp|P09411|PGK1_MOUSE;tr|Q5FWB7|Q5FWB7_MOUSE;sp|P40142|TKT_MOUSE;tr|Q564E2|Q564E2_MOUSE;tr|Q3UMS6|Q3UMS6_MOUSE;tr|Q8C338|Q8C338_MOUSE;sp|P17751|TPIS_MOUSE
Focal adhesion	0.0124502	sp|Q80X90|FLNB_MOUSE;sp|P11087|CO1A1_MOUSE;tr|Q3TUE2|Q3TUE2_MOUSE;tr|F8VQJ3|F8VQJ3_MOUSE;tr|Q8BKY2|Q8BKY2_MOUSE;sp|Q3U962|CO5A2_MOUSE;sp|Q80YX1|TENA_MOUSE;tr|B1AWB9|B1AWB9_MOUSE;sp|Q04857|CO6A1_MOUSE;tr|Q80YQ1|Q80YQ1_MOUSE;tr|G5E884|G5E884_MOUSE
Collecting duct acid secretion	0.0142441	sp|P50516|VATA_MOUSE;tr|Q9JHF5|Q9JHF5_MOUSE;sp|P51863|VA0D1_MOUSE
Phagosome	0.0173339	tr|Q3UWP8|Q3UWP8_MOUSE;tr|Q5SUC3|Q5SUC3_MOUSE;sp|P50516|VATA_MOUSE;tr|Q9JHF5|Q9JHF5_MOUSE;sp|P51863|VA0D1_MOUSE;tr|Q9CZU7|Q9CZU7_MOUSE;tr|Q80YQ1|Q80YQ1_MOUSE;tr|Q9DC13|Q9DC13_MOUSE
Antigen processing and presentation	0.0181679	tr|Q71LX8|Q71LX8_MOUSE;sp|P27773|PDIA3_MOUSE;tr|Q80Y52|Q80Y52_MOUSE;tr|Q3UWP8|Q3UWP8_MOUSE;tr|Q5SUC3|Q5SUC3_MOUSE
Steroid biosynthesis	0.0193253	sp|Q8BLN5|ERG7_MOUSE;sp|Q8K0C4|CP51A_MOUSE
Fatty acid biosynthesis	0.0263895	sp|P19096|FAS_MOUSE;sp|Q5SWU9|ACACA_MOUSE
Reductive carboxylate cycle (CO2 fixation)	0.0263895	tr|Q3V117|Q3V117_MOUSE;tr|Q8C338|Q8C338_MOUSE
Calcium signaling pathway	0.0285976	tr|Q3THL7|Q3THL7_MOUSE;tr|Q3TGU7|Q3TGU7_MOUSE;sp|Q60930|VDAC2_MOUSE;tr|Q3TX38|Q3TX38_MOUSE;sp|P11881|ITPR1_MOUSE
Peroxisome	0.0336476	sp|P35700|PRDX1_MOUSE;tr|Q3UMS6|Q3UMS6_MOUSE;tr|Q8C338|Q8C338_MOUSE;tr|Q3UWS9|Q3UWS9_MOUSE;sp|Q922J9|FACR1_MOUSE
Biosynthesis of ansamycins	0.0378653	sp|P40142|TKT_MOUSE
Regulation of autophagy	0.0430496	tr|S4R2D5|S4R2D5_MOUSE;tr|B2RXR2|B2RXR2_MOUSE
Pentose phosphate pathway	0.0483648	tr|Q5FWB7|Q5FWB7_MOUSE;sp|P40142|TKT_MOUSE;tr|A2A7A7|A2A7A7_MOUSE
Cysteine and methionine metabolism	0.0483648	tr|Q564E2|Q564E2_MOUSE;tr|Q3UHZ3|Q3UHZ3_MOUSE;sp|Q99JT9|MTND_MOUSE
