# Supplementary material for: DDRGK1, a crucial player of ufmylation system, is indispensable for autophagic degradation by regulating lysosomal function
Source: Cell Death Dis. 2021 Apr 20;12(5):416. doi: 10.1038/s41419-021-03694-9 (PMC8058061; doi:10.1038/s41419-021-03694-9)
Supplement: Supplementary file 6 — Table S5 [file 41419_2021_3694_MOESM6_ESM.xlsx]

## Sheet: Sheet1
Table S5. Differential expressed proteins enriched in lysosome- and autophagy-related pathways
Accession	Protein Name	state	Area EtOH-1	Area EtOH-2	Area 4-OHT-1	Area 4-OHT-2	Area EtOH	Area 4-OHT
sp|Q68FD5|	Cltc	up	1.2026	1.1821	1.2677	1.25	1.1923	1.2589
sp|Q9JIF7|	Copb1	up	0.8146	0.8494	0.8923	0.8854	0.832	0.8888
tr|B7ZWC4|	Igf2r	up	1.1721	1.1793	1.2604	1.1154	1.1757	1.1879
tr|Q3UCD9|	Ctsd	down	0.9171	0.9025	0.7294	0.7424	0.9098	0.7359
sp|Q8BFR4|	Gns	up	0.8748	0.8597	1.0986	0.9983	0.8673	1.0484
tr|Q9JHF5|	Tcirg1	up	0.6994	0.7224	0.775	0.8691	0.7109	0.822
tr|Q3U8F7|	Npc2	up	1.615	1.8514	2.2983	1.9613	1.7332	2.1298
sp|P51863|	Atp6v0d1	up	0.9244	0.8982	0.9869	1.0301	0.9113	1.0085
tr|Q9CZU7|	Lamp2	up	1.9703	1.8192	2.4377	2.5467	1.8947	2.4922
tr|Q78P93|	Asah1	down	1.5948	1.9495	1.2257	1.0882	1.7721	1.157
sp|O35114|	Scarb2	up	1.7024	1.7878	2.4687	1.9704	1.7451	2.2195
tr|Q9DC13|	Lamp1	up	1.4262	1.4817	2.0118	1.6835	1.454	1.8477
sp|P50516|	Atp6v1a	up	1.0426	1.2285	1.2108	1.1752	1.1355	1.193
tr|S4R2D5|	Atg7	up	0.4751	0.3861	0.5001	0.5339	0.4306	0.517
tr|B2RXR2|	Pik3r4	up	0.4987	0.454	0.5504	0.5407	0.4763	0.5455
