# Supplementary material for: DDRGK1, a crucial player of ufmylation system, is indispensable for autophagic degradation by regulating lysosomal function
Source: Cell Death Dis. 2021 Apr 20;12(5):416. doi: 10.1038/s41419-021-03694-9 (PMC8058061; doi:10.1038/s41419-021-03694-9)
Supplement: Supplementary file 7 — Table S6 [file 41419_2021_3694_MOESM7_ESM.xlsx]

## Sheet: sheet1
Table S6. Statistics of KEGG pathways of up-regulated and down-regulated differential expressed proteins
#Pathway	Count (94)	Diff_state	Proteins
Metabolic pathways	30	up	sp|O35074|PTGIS_MOUSE;sp|P09411|PGK1_MOUSE;sp|P17751|TPIS_MOUSE;sp|P19096|FAS_MOUSE;sp|P23492|PNPH_MOUSE;sp|P27046|MA2A1_MOUSE;sp|P40142|TKT_MOUSE;sp|P50516|VATA_MOUSE;sp|P51863|VA0D1_MOUSE;sp|P52480|KPYM_MOUSE;sp|Q5SWU9|ACACA_MOUSE;sp|Q8BFR4|GNS_MOUSE;sp|Q8BHN3|GANAB_MOUSE;sp|Q8BLN5|ERG7_MOUSE;tr|A0A0A0MQF6|A0A0A0MQF6_MOUSE;tr|A2A7A7|A2A7A7_MOUSE;tr|A2BDX2|A2BDX2_MOUSE;tr|Q0VGQ1|Q0VGQ1_MOUSE;tr|…
Protein processing in endoplasmic reticulum	16	up	sp|P27773|PDIA3_MOUSE;sp|Q3UA06|PCH2_MOUSE;sp|Q6P5E4|UGGG1_MOUSE;sp|Q8BHN3|GANAB_MOUSE;sp|Q9JKR6|HYOU1_MOUSE;tr|A2AVJ7|A2AVJ7_MOUSE;tr|Q3THC3|Q3THC3_MOUSE;tr|Q3U518|Q3U518_MOUSE;tr|Q3UFV9|Q3UFV9_MOUSE;tr|Q3UWP8|Q3UWP8_MOUSE;tr|Q5RKP4|Q5RKP4_MOUSE;tr|Q5SUC3|Q5SUC3_MOUSE;tr|Q71LX8|Q71LX8_MOUSE;tr|Q80Y52|Q80Y52_MOUSE;tr|Q91V38|Q91V38_MOUSE;tr|Q9DC41|Q9DC41_MOUSE
Biosynthesis of secondary metabolites	15	up	sp|P09411|PGK1_MOUSE;sp|P17751|TPIS_MOUSE;sp|P23492|PNPH_MOUSE;sp|P40142|TKT_MOUSE;sp|P52480|KPYM_MOUSE;sp|Q8BLN5|ERG7_MOUSE;tr|A0A0A0MQF6|A0A0A0MQF6_MOUSE;tr|Q3UMS6|Q3UMS6_MOUSE;tr|Q3V117|Q3V117_MOUSE;tr|Q4FJN9|Q4FJN9_MOUSE;tr|Q564E2|Q564E2_MOUSE;tr|Q5FW97|Q5FW97_MOUSE;tr|Q5FWB7|Q5FWB7_MOUSE;tr|Q8C338|Q8C338_MOUSE;tr|Q9D066|Q9D066_MOUSE
Microbial metabolism in diverse environments	11	up	sp|P09411|PGK1_MOUSE;sp|P17751|TPIS_MOUSE;sp|P40142|TKT_MOUSE;sp|P52480|KPYM_MOUSE;tr|A0A0A0MQF6|A0A0A0MQF6_MOUSE;tr|Q3UMS6|Q3UMS6_MOUSE;tr|Q3V117|Q3V117_MOUSE;tr|Q564E2|Q564E2_MOUSE;tr|Q5FW97|Q5FW97_MOUSE;tr|Q5FWB7|Q5FWB7_MOUSE;tr|Q8C338|Q8C338_MOUSE
Lysosome	10	up	sp|O35114|SCRB2_MOUSE;sp|P51863|VA0D1_MOUSE;sp|Q68FD5|CLH1_MOUSE;sp|Q8BFR4|GNS_MOUSE;sp|Q9JIF7|COPB_MOUSE;tr|B7ZWC4|B7ZWC4_MOUSE;tr|Q3U8F7|Q3U8F7_MOUSE;tr|Q9CZU7|Q9CZU7_MOUSE;tr|Q9DC13|Q9DC13_MOUSE;tr|Q9JHF5|Q9JHF5_MOUSE
Glycolysis / Gluconeogenesis	7	up	sp|P09411|PGK1_MOUSE;sp|P17751|TPIS_MOUSE;sp|P52480|KPYM_MOUSE;tr|A0A0A0MQF6|A0A0A0MQF6_MOUSE;tr|Q564E2|Q564E2_MOUSE;tr|Q5FW97|Q5FW97_MOUSE;tr|Q5FWB7|Q5FWB7_MOUSE
Phagosome	7	up	sp|P50516|VATA_MOUSE;sp|P51863|VA0D1_MOUSE;tr|Q3UWP8|Q3UWP8_MOUSE;tr|Q5SUC3|Q5SUC3_MOUSE;tr|Q9CZU7|Q9CZU7_MOUSE;tr|Q9DC13|Q9DC13_MOUSE;tr|Q9JHF5|Q9JHF5_MOUSE
Pathways in cancer	5	up	tr|Q56A15|Q56A15_MOUSE;tr|Q71LX8|Q71LX8_MOUSE;tr|Q80Y52|Q80Y52_MOUSE;tr|Q8C3V4|Q8C3V4_MOUSE;tr|Q91V38|Q91V38_MOUSE
Carbon fixation in photosynthetic organisms	5	up	sp|P09411|PGK1_MOUSE;sp|P17751|TPIS_MOUSE;sp|P40142|TKT_MOUSE;sp|P52480|KPYM_MOUSE;tr|Q5FWB7|Q5FWB7_MOUSE
Antigen processing and presentation	5	up	sp|P27773|PDIA3_MOUSE;tr|Q3UWP8|Q3UWP8_MOUSE;tr|Q5SUC3|Q5SUC3_MOUSE;tr|Q71LX8|Q71LX8_MOUSE;tr|Q80Y52|Q80Y52_MOUSE
Protein digestion and absorption	10	down	sp|P10852|4F2_MOUSE;sp|P11087|CO1A1_MOUSE;sp|Q04857|CO6A1_MOUSE;sp|Q3U962|CO5A2_MOUSE;tr|B1AWB9|B1AWB9_MOUSE;tr|E9PX70|E9PX70_MOUSE;tr|Q3TUE2|Q3TUE2_MOUSE;tr|Q545P0|Q545P0_MOUSE;tr|Q8BKY2|Q8BKY2_MOUSE;tr|Q9ESU7|Q9ESU7_MOUSE
Focal adhesion	10	down	sp|P11087|CO1A1_MOUSE;sp|Q04857|CO6A1_MOUSE;sp|Q3U962|CO5A2_MOUSE;sp|Q80YX1|TENA_MOUSE;tr|B1AWB9|B1AWB9_MOUSE;tr|F8VQJ3|F8VQJ3_MOUSE;tr|G5E884|G5E884_MOUSE;tr|Q3TUE2|Q3TUE2_MOUSE;tr|Q80YQ1|Q80YQ1_MOUSE;tr|Q8BKY2|Q8BKY2_MOUSE
ECM-receptor interaction	9	down	sp|P11087|CO1A1_MOUSE;sp|Q04857|CO6A1_MOUSE;sp|Q3U962|CO5A2_MOUSE;sp|Q80YX1|TENA_MOUSE;tr|B1AWB9|B1AWB9_MOUSE;tr|F8VQJ3|F8VQJ3_MOUSE;tr|Q3TUE2|Q3TUE2_MOUSE;tr|Q80YQ1|Q80YQ1_MOUSE;tr|Q8BKY2|Q8BKY2_MOUSE
Amoebiasis	7	down	sp|P11087|CO1A1_MOUSE;sp|Q3U962|CO5A2_MOUSE;tr|B1AWB9|B1AWB9_MOUSE;tr|F8VQJ3|F8VQJ3_MOUSE;tr|Q3TUE2|Q3TUE2_MOUSE;tr|Q8BK60|Q8BK60_MOUSE;tr|Q8BKY2|Q8BKY2_MOUSE
Metabolic pathways	6	down	sp|Q62148|AL1A2_MOUSE;sp|Q8K0C4|CP51A_MOUSE;sp|Q99JT9|MTND_MOUSE;tr|Q3UHZ3|Q3UHZ3_MOUSE;tr|Q78P93|Q78P93_MOUSE;tr|Q9DD05|Q9DD05_MOUSE
Endocytosis	3	down	sp|Q4LDD4|ARAP1_MOUSE;sp|Q8BH64|EHD2_MOUSE;tr|E9QL31|E9QL31_MOUSE
Salivary secretion	3	down	sp|P11881|ITPR1_MOUSE;sp|Q07797|LG3BP_MOUSE;tr|Q545P0|Q545P0_MOUSE
Axon guidance	3	down	sp|B2RXS4|PLXB2_MOUSE;tr|G5E884|G5E884_MOUSE;tr|Q3UHN1|Q3UHN1_MOUSE
Gastric acid secretion	3	down	sp|P11881|ITPR1_MOUSE;tr|Q4KML7|Q4KML7_MOUSE;tr|Q545P0|Q545P0_MOUSE
Pancreatic secretion	2	down	sp|P11881|ITPR1_MOUSE;tr|Q545P0|Q545P0_MOUSE
